# Supplementary material for: Radiomics of Biliary Tumors: A Systematic Review of Current Evidence
Source: Diagnostics (Basel). 2022 Mar 28;12(4):826. doi: 10.3390/diagnostics12040826 (PMC9024804; doi:10.3390/diagnostics12040826)
Supplement: Supplementary file 1 [file diagnostics-12-00826-s001.zip]

Archive with 1 entries (1 files):
- diagnostics-1606329-supplementary.pdf
